# Supplementary material for: Assessing the environmental impact of coronary artery bypass grafting to decrease its footprint
Source: Eur J Cardiothorac Surg. 2025 Feb 17;67(2):ezaf054. doi: 10.1093/ejcts/ezaf054 (PMC11879344; doi:10.1093/ejcts/ezaf054)
Supplement: ezaf054_Supplementary_Data [file ezaf054_supplementary_data.zip]

Archive with 3 entries (3 files):
- Log.txt
- Supplement_S1_-_CABG_OR_ICU_system_boundaries_LCA_v240124.jpg
- Supplementary_materials_S2-S7_CABG_LCA_EJCTS_[final]_v250221.pdf
