# Supplementary material for: Assessing the environmental impact of coronary artery bypass grafting to decrease its footprint
Source: Eur J Cardiothorac Surg. 2025 Feb 17;67(2):ezaf054. doi: 10.1093/ejcts/ezaf054 (PMC11879344; doi:10.1093/ejcts/ezaf054)
Supplement: ezaf054_Supplementary_Data [file ezaf054_supplementary_data.zip › Log.txt]

Copying the file from \\chenasprod\Software_Support\Smart_Suite\Smart_Track\Watch_Folder\Smart_Proof_Marked_PDF\OP-EUJC250054_AuthorCorr_SupplementFolder_Supplement_S1_-_CABG_OR_ICU_system_boundaries_LCA_v240124.jpg---> to --->\\chenasprod\kglinw2\Journals\OUP\EUJC\Vol00000\250054\FreshMss\suppl_data\\Supplement_S1_-_CABG_OR_ICU_system_boundaries_LCA_v240124.jpg--> 2/22/2025 1:45 AM
Copying the file from \\chenasprod\Software_Support\Smart_Suite\Smart_Track\Watch_Folder\Smart_Proof_Marked_PDF\OP-EUJC250054_AuthorCorr_SupplementFolder_Supplementary_materials_S2-S7_CABG_LCA_EJCTS_[final]_v250221.pdf---> to --->\\chenasprod\kglinw2\Journals\OUP\EUJC\Vol00000\250054\FreshMss\suppl_data\\Supplementary_materials_S2-S7_CABG_LCA_EJCTS_[final]_v250221.pdf--> 2/22/2025 1:45 AM
Copying the file from \\chenasprod\Software_Support\Smart_Suite\Smart_Track\Watch_Folder\Smart_Proof_Marked_PDF\OP-EUJC250054_PECorr_SupplementFolder_Supplement_S1_-_CABG_OR_ICU_system_boundaries_LCA_v240124.jpg---> to --->\\chenasprod\kglinw2\Journals\OUP\EUJC\Vol00000\250054\FreshMss\suppl_data\\Supplement_S1_-_CABG_OR_ICU_system_boundaries_LCA_v240124.jpg--> 2/22/2025 5:50 PM
Copying the file from \\chenasprod\Software_Support\Smart_Suite\Smart_Track\Watch_Folder\Smart_Proof_Marked_PDF\OP-EUJC250054_PECorr_SupplementFolder_Supplementary_materials_S2-S7_CABG_LCA_EJCTS_[final]_v250221.pdf---> to --->\\chenasprod\kglinw2\Journals\OUP\EUJC\Vol00000\250054\FreshMss\suppl_data\\Supplementary_materials_S2-S7_CABG_LCA_EJCTS_[final]_v250221.pdf--> 2/22/2025 5:50 PM
